# Supplementary material for: Radial multi‐echo bSSFP and IDEAL chemical shift separation in k‐space for high‐speed 3D hyperpolarized 13C metabolic MRI
Source: Magn Reson Med. 2025 Jul 28;94(5):2190–200. doi: 10.1002/mrm.30614 (PMC12393183; doi:10.1002/mrm.30614)
Supplement: Supplementary file 2 — Video S1. Folder “Radial 3D 13C Images”: cumulative 3D metabolite images (pyruvate, lactate, alanine) and 3D lactate‐to‐pyruvate, alanine‐to‐pyruvate metabolite ratio map from radial ME‐bSSFP acquisitions of four rats (F1, M1, M2, M3). [file MRM-94-2190-s001.zip]

Archive with 20 entries (20 files):
- Video S1_ Radial 3D 13C Images/Rat M1/M1_Lactate-to-Pyruvate_Ratio_Radial.mp4
- Video S1_ Radial 3D 13C Images/Rat F1/F1_Alanine-to-Pyruvate_Ratio_Radial.mp4
- Video S1_ Radial 3D 13C Images/Rat F1/F1_Pyruvate_Radial.mp4
- Video S1_ Radial 3D 13C Images/Rat F1/F1_Lactate-to-Pyruvate_Ratio_Radial.mp4
- Video S1_ Radial 3D 13C Images/Rat M3/M3_Alanine_Radial.mp4
- Video S1_ Radial 3D 13C Images/Rat M2/M2_Lactate_Radial.mp4
- Video S1_ Radial 3D 13C Images/Rat F1/F1_Lactate_Radial.mp4
- Video S1_ Radial 3D 13C Images/Rat M2/M2_Pyruvate_Radial.mp4
- Video S1_ Radial 3D 13C Images/Rat M2/M2_Lactate-to-Pyruvate_Ratio_Radial.mp4
- Video S1_ Radial 3D 13C Images/Rat M3/M3_Alanine-to-Pyruvate_Ratio_Radial.mp4
- Video S1_ Radial 3D 13C Images/Rat M3/M3_Lactate_Radial.mp4
- Video S1_ Radial 3D 13C Images/Rat F1/F1_Alanine_Radial.mp4
- Video S1_ Radial 3D 13C Images/Rat M2/M2_Alanine_Radial.mp4
- Video S1_ Radial 3D 13C Images/Rat M3/M3_Pyruvate_Radial.mp4
- Video S1_ Radial 3D 13C Images/Rat M3/M3_Lactate-to-Pyruvate_Ratio_Radial.mp4
- Video S1_ Radial 3D 13C Images/Rat M1/M1_Alanine-to-Pyruvate_Ratio_Radial.mp4
- Video S1_ Radial 3D 13C Images/Rat M2/M2_Alanine-to-Pyruvate_Ratio_Radial.mp4
- Video S1_ Radial 3D 13C Images/Rat M1/M1_Alanine_Radial.mp4
- Video S1_ Radial 3D 13C Images/Rat M1/M1_Pyruvate_Radial.mp4
- Video S1_ Radial 3D 13C Images/Rat M1/M1_Lactate_Radial.mp4
