# Supplementary material for: Radial multi‐echo bSSFP and IDEAL chemical shift separation in k‐space for high‐speed 3D hyperpolarized 13C metabolic MRI
Source: Magn Reson Med. 2025 Jul 28;94(5):2190–200. doi: 10.1002/mrm.30614 (PMC12393183; doi:10.1002/mrm.30614)
Supplement: Supplementary file 3 — Video S2. Folder “Cartesian 3D 13C Images”: cumulative 3D metabolite images (pyruvate, lactate) and 3D lactate‐to‐pyruvate metabolite ratio map from Cartesian ME‐bSSFP acquisition of rat F2. [file MRM-94-2190-s002.zip]

Archive with 3 entries (3 files):
- Video S2_ Cartesian 3D 13C Images/Cartesian_pyruvate.mp4
- Video S2_ Cartesian 3D 13C Images/Cartesian_LP_ratio.mp4
- Video S2_ Cartesian 3D 13C Images/Cartesian_lactate.mp4
